# Supplementary material for: Postpartum Depression Epidemiology, Risk Factors, Diagnosis, and Management: An Appraisal of the Current Knowledge and Future Perspectives
Source: J Clin Med. 2025 Apr 1;14(7):2418. doi: 10.3390/jcm14072418 (PMC11989329; doi:10.3390/jcm14072418)
Supplement: Supplementary file 1 [file jcm-14-02418-s001.zip]

Archive with 1 entries (1 files):
- jcm-3536330-supplementary.pdf
